# Supplementary material for: Standardized evaluation of the quality and persuasiveness of mobile health applications for diabetes management
Source: Sci Rep. 2022 Mar 7;12:3639. doi: 10.1038/s41598-022-07544-2 (PMC8901695; doi:10.1038/s41598-022-07544-2)
Supplement: Supplementary file 2 — Supplementary Table 2. [file 41598_2022_7544_MOESM2_ESM.xlsx]

## Sheet: Tabelle1
Suppl. Table S2. Persuasive System Design features per app
Name	Developer	MARS score	Reduction	Tunneling	Tailoring	Personalization	Self-monitoring	Simulation	Rehearsal	Praise	Rewards	Reminders	Suggestions	Similarity	Social Role	Social learning	Cooperation	Social facilitation	Recognition	Normative Influence	Real world feel	Authority	Third-party endorsement	Verifiability
Beat Diabetes	Tipsbook	3.41											x								x			x
Diabetes Forum	Diabetes Digital Media	3.61
Beyond Type 1 Diabetes	Mighty Networks	3.55											x					x			x
Diabetic diet	AbacaxiApps	3.24											x								x
Diaebtic Diet	Gato Apps	3.28											x								x
All About Diabetes - A Complete Diabetes Guide	Beracah	3.22	x										x								x		x	x
Type 2 Diabetes Diet Plan	BrotherHoodApp	2.95											x								x	x	x
BD Diabetes Care App	BD - Digital Health	4.01		x	x	x	x			x		x	x		x					x	x		x	x
Diabetes Fitness	Ankit Chauhab	2.93			x		x			x			x								x
Type 2 Diabetes Healthy Eating	Deeswad	3.16											x								x		x
Pregnant with diabetes	heyworld.dk	3.24											x								x		x	x
Diaebetic Diet Plan Chart	Solution Maker	3.08	x										x								x	x		x
Diabetes App	Z_T Gurmani	2.77											x								x
Easy Diabetic Recipes	Leh	3.06											x								x
Help my diabetes	Healthcare app	3.32	x										x			x					x	x		x
DIABETES TREATMENT App	Vission Assist	3.33											x								x
7 Day Diabetic Meal Plan	Matanopp	3.29											x								x
gestational diabetes	Health Care Tips	2.99											x								x
Diabetes Type 1	rnamobile	3.13											x								x
Diabetes Care	Startup Media	3.25											x	x							x		x	x
Blood Sugar Test + Info and Advice	Olivia saint luise	2.87			x		x						x								x		x
Glucose Control	Lehreer	3.64				x	x			x			x							x	x
Diabetes	Flash 4gexLasting	2.32																			x
Diabetic Diet Plan Chart	Appmax365	3.03	x										x								x			x
Diabetes Control	Dr_Apps	3.15											x								x		x
Diabetes Hub - Diabetics foods, Tips & and Forum	DONG HUANHUAN	3.39										x	x								x		x	x
Diabetic Diet & Symptoms of diabetes - Diabetes Go	LazerApps Inc.	2.94											x					x			x		x
Diabetes	A to Z Cure	2.94											x								x
Diabetes treatment	Xtell Technologies	2.8																			x
Diabetic Diet Plan	Chiquito Apps	3.17	x										x						x		x
Diabetes Diet	Investment Tips	3.28											x								x	x
BEAT Diabetes & Prediabetes	Virtual Health SHED Ltd.	3.3											x								x
Diabetes symptoms	FabGiver Apps	2.81											x								x
How to Controle Diabetes, Diabetes Diet	Vdicts	2.83											x								x
Type 2 Diabetes	ZaidHBB	3.15											x								x
Foods to Avoid with Diabetes	The Future Dev	2.94											x								x
Control Your Diabetes	freeCreativity2019	2.99											x								x
Type 2 Diabetes	ARUNAS APPS LLP	3											x								x
Diabetes - Diabetes Diet Tips	FinalApps	3.4											x								x	x	x
Diabetes Control Tips	Dudly World	2.75											x								x
Diabetes	Utkarsh_kumar	2.57											x								x
Hypo Program	Diabetes Digital Media	3.9		x	x				x	x			x								x	x		x
Diabetes Guide	Smartcookie - Protsahanbharati	2.86											x								x		x
Wie man Diabetes behandelt	goGOODapp	3.14											x								x
diabetes	muntaser ineim	3.21											x								x
schlagen Diabetes	DEVAPPSINC	2.91											x								x		x	x
Type 2 Diabetes Healthy Eating	salim garba usman	2.97											x								x
Diabetes Mellitus	Kadira Apps	2.88											x								x
Diabetic Diet Plan( Diabetic Diet Information)	TechMono360	3.26										x									x	x	x
Diabetes Words	LES LABORATOIRES SERVIER	3.74			x	x				x			x		x						x		x	x
Diabetic Diet Plan	Appland Studios	3.25											x								x		x
Myabetic Diabetes TV	Myabetic LLC	3.31											x	x							x	x	x	x
glucose levels	EL MAKAOUI	2.93											x								x		x	x
Home Remedies For Diabetes	RK Unit	3											x								x
Diabetes: Type 1&2	Ysfmamman	3.1											x								x	x
Diabetes Care	Master Apps - Fashion, Lifestyle, Recipes	3.13											x								x
Diabetes Diet and Management	GangareBoy	2.96											x								x		x
Life with Diabetes	Kosmograd	3.53			x		x		x	x			x							x	x
Diabetes Care	Kalpesh Lakhani	3.09											x								x
Sugar Control - Diabetes management	Karim Timer	3.49	x		x	x	x			x		x	x		x					x	x
diabetes	Health Care Tips	2.88																			x
Diabetes - Blood Sugar	Blood Sugar app	2.65											x								x
Jerry the Bear	Sproutel, Inc.	3.88						x		x			x		x						x
Signs & Symptoms Diabetes	Built by Doctors World Ltd	3.11					x		x			x	x								x
Diabetic Protocols	Dr.Isaac's Holistic Wellness	3.02											x								x		x
Diafriendie - Best Friend for Diabetes	Karan Gill	3.5											x	x		x		x	x		x
Signs & Symptoms Diabetic Foot	Built by Doctors World Ltd	3.18							x	x		x	x								x
Diabetes and Obesity	CVDN	3.18											x								x
Herbal Concoctions For Diabetes	oemahwangi	2.58																			x		x
Diabetes Varnamala	Vineet L Rao	3.19																			x
Diabetes Symptoms Causes	High Soft App	3.04											x								x		x
Is your Diabetes under control	Twayesh Projects	2.93							x												x		x
Diabetes type 1 and 2 Cure Check Up Monitor App	Beatrix	2.69											x								x			x
Blood Sugar Diary, Blood Glucose Tracker	StudySpring	3.18					x			x			x							x	x
Blood Sugar Levels - Knowledge	Vission Assist	2.93											x								x
Blood Sugar Levels (A to Z)	Appmax365	3.08											x								x		x
Blood Sugar Test Converter and Info	QConnectappstore	2.31																			x		x
Blood Sugar Diet - Sugar Checker - Sugar Info	BS Soultions	3.09											x								x
Blood Sugar Calculator, Info, Dairy, Log History	World Softech Apps	2.52					x														x
Hyperglykämie	EL MAKAOUI	2.85											x								x			x
Intellin Diabetes Manager, Log & Risk Tracker	Intellin	3.52			x		x			x		x	x								x
Glucose Buddy Diabetes Tracker	Azumio, Inc.	3.95	x	x	x	x	x			x		x	x								x		x	x
DiabTrend - Diabetes Assistant	DiabTrend AI Analytics Kft.	3.71	x	x	x	x	x			x		x	x		x				x	x	x
Diabetes Care Diet & Nutrition	Data Recovery Software by RecoveryBull.com	3.22											x								x	x
My DiabetesConnect	Dr Ryizan Nizar MD MRCPUK	3.65	x		x		x			x		x	x							x	x		x	x
Beat Diabetes Pro - Ad Free		3.25											x								x			x
Diabetes Yoga Therapy at Home - Diet for low Sugar	Dr. Zio - Yoga Teacher	3.19			x		x			x		x	x								x		x	x
Diabetes	Focus Medica India Pvt. Ltd	3.44																			x
Type 2 diabetes	Focus Medica India Pvt. Ltd	3.33																			x
GLUCOSEZONE	Fitscript	3.82			x		x			x		x	x								x	x
Invincibile	Invincible Corp.	4.02		x						x	x		x		x						x
Diabetes Pass App	Schweizerische Diabetes-Stiftung	3.28											x								x	x	x	x
Diabetes App: BD Diabetes Care	Becton, Dickinson, and Company	3.62			x		x						x		x						x
One Drop Diabetes Management	Informed Data Systems, Inc.	3.93			x		x					x	x					x			x	x
Broteinheiten	Cougar Media & Analysis GmbH	2.64					x						x								x
Dario	LabStyle Innovation Ltd	3.78			x		x			x		x	x								x	x
iHealth Gluco-Smart	iHealth Labs Inc.	3.67	x		x	x	x			x		x	x							x	x			x
iFORA Diabetes Manager	ForaCare Inc.	3.16			x		x			x			x						x	x	x		x
KE-Finder	Cougar Media & Analysis GmbH	2.99					x						x								x
Diabetes Clinical Care	Börm Bruckmeier Publishing LLC	3.08																			x		x
URIGHT Diabetes Manager	TaiDoc	3.05			x		x			x			x								x
DDH-M Digital	Deutsche Diabetes-Hilfe - Menschen mit Diabetes DDH-M e.V.	3.54			x								x	x							x	x	x	x
Diabetes Tracker by MyNetDiary	MyNetDiary Inc.	3.7					x			x		x	x					x			x
Glukometer: Diabetes-Tracking	Onur Yuzbasioglu	2.95					x														x
RapidCalc Diabetes Manager	Gilport Enterprises	3.2			x		x					x	x							x	x
Diabetes Health Manager	@Point of Care	3.41	x			x	x				x	x	x								x		x	x
Dia Aid	Zone35 GmbH & Co. KG	3.38			x								x			x	x	x			x		x	x
DMP	TLC Platforms Inc.	3.61											x					x	x		x
GluceoPro Diabetes Manager	METRADO GmbH	2.94			x		x			x			x								x
MEET ME @7 - Diabetes Self-management Tool for Patients and Caregivers	AtlantiCare	2.91	x		x		x			x		x	x								x
Diabetes Low Carb Diet Apps	DigitalMarketer	3.3											x	x							x
DiaBeatMove-Meal, CGM, Insulin	Karazel Balance Inc.	2.73	x		x		x			x		x									x			x
Sugar Control Diary	晓宁 冼	2.69					x			x		x									x
Diabetic Diet Plan: Guide and Recipes	Diego Correa Bonini	2.99											x								x
GlucoSecrets	Shunzhe Ma	3.5			x		x			x			x							x	x
diab2gether Diabetes Community	DBW Diabetiker Baden-Württemberg e.V.	2.73			x								x					x			x
myDiabetes	my mhealth	4.62	x		x	x	x			x		x	x								x	x
X-PERT Diabetes Digital	Pulse Digital	4.61	x	x	x		x			x	x	x	x				x	x	x	x	x	x		x
Our Journey with Diabetes	Phoenix Children's Hospital, Inc	3.35											x								x
Kids and Teens Diabetes	A. Menarini Diagnostics S.r.l.	3.5				x							x								x
Note. Blue colored principles = Primary Task Support; Red colored principles = Dialogue Support; Yellow colored principles = Social Support; Green colored principles = System Credibility
